# Supplementary material for: Intratumor Heterogeneity of MYO18A and FBXW7 Variants Impact the Clinical Outcome of Stage III Colorectal Cancer
Source: Front Oncol. 2020 Oct 29;10:588557. doi: 10.3389/fonc.2020.588557 (PMC7658598; doi:10.3389/fonc.2020.588557)
Supplement: Supplementary file 7 [file Table_2.xlsx]

## Sheet: Sup2
Supplementary table 2. Four different methods' feature set for recurrent prediction
Random_Forest	MeanDecreaseGini		Lasso	coef		Odds_ratio_gene	Odds_ratio	Lower limit	Upper limit	P-value		Hazard_Gene	Hazard_ratio	Lower limit	Higher limit	P-value
S.FBXW7	1.50945		F.GATA3	0.0782441		F.MYO18A	0.181818	0.0619718	0.533434	0.00124587		F.CDH1	12	3	44.5092	0.00034
F.MYO18A	1.46282		F.ACVRL1	0.0246952		S.FBXW7	4.01786	1.30862	12.336	0.0122498		F.FBXW7	11	2.9	40.8651	0.00041
S.ATM	0.939		F.MYO18A	0.124814		F.CDH1	15.6383	0.776368	315	0.0204575		F.PIK3R1	11	2.9	40.8651	0.00041
F.ATM	0.801002		F.IDH1	0.0373821		F.FBXW7	15.6383	0.776368	315	0.0204575		F.CSF1R	19	3.7	101.207	0.00046
S.APC	0.778626		F.ABL1	0.00258931		F.PIK3R1	15.6383	0.776368	315	0.0204575		F.MYO18A	0.27	0.13	0.59986	0.0012
F.ERBB2	0.761607		F.NFE2L2	-0.0638397		F.TSC1	9.27273	0.979675	87.7673	0.0230002		F.NF2	13	2.6	61.7199	0.0017
S.TP53	0.738099		F.DDR2	0.0174269		F.PDCD1LG2	9.27273	0.979675	87.7673	0.0230002		F.KRAS	13	2.6	64.9427	0.0017
F.PDCD1LG2	0.720495		F.MCL1	0.0298648		S.ATM	0.315789	0.113437	0.879102	0.0251438		S.KRAS	76	4.8	1223.04	0.0022
F.WT1	0.656393		F.RET	-0.0782678								S.SOX2	76	4.8	1223.04	0.0022
F.ABL1	0.603843		F.FGFR4	-0.00412476								S.MYO18A	38	3.4	419.052	0.003
S.VHL	0.589322		F.PDCD1LG2	-0.0668657								F.TSC1	5.2	1.7	15.5755	0.0032
F.GATA3	0.585575		F.TSC2	-0.0528345								F.PDCD1LG2	4.5	1.5	13.3578	0.0064
F.RET	0.581766		F.CSF1R	-0.0712807								F.APC	5.2	1.5	18.2004	0.009
F.BCL9	0.564986		S.ATM	0.0350131								S.FBXW7	2.8	1.3	6.19419	0.011
S.PIK3CA	0.560166		S.FBXW7	-0.102904								F.TP53	4.8	1.4	16.3113	0.012
F.SRC	0.530378		S.BIRC3	-0.0209608								F.VHL	15	1.7	127.49	0.014
F.IDH1	0.512866		S.KRAS	-0.0695874								S.ACVRL1	4.4	1.3	14.9531	0.017
F.BIRC2	0.486378		S.SOX2	-0.00181098								S.PPP2R1A	12	1.5	102.389	0.02
F.GNA11	0.475279		S.TP53	-0.0347197								S.NFE2L2	12	1.5	102.389	0.02
F.MCL1	0.474886		S.SMO	-0.0216931								S.SRC	12	1.5	102.389	0.02
F.FGFR3	0.473181		S.BAP1	0.0127536								F.PTCH1	3.4	1.2	10.0506	0.025
F.TSC2	0.425913		S.TIAF1	-0.0446532								F.TSC2	2.9	1.1	7.6674	0.037
F.KDR	0.42572		S.MYO18A	-0.0780594								F.BAP1	9.1	1.1	72.8854	0.037
F.NFE2L2	0.421186											F.BRAF	9.1	1.1	72.8854	0.037
F.MTOR	0.41832											F.NFE2L2	4.4	1	18.8541	0.044
F.ACVRL1	0.399494
S.MSH2	0.398429
S.STK11	0.378511
S.TET2	0.372877
F.CSF1R	0.366999
