# Supplementary material for: Intratumor Heterogeneity of MYO18A and FBXW7 Variants Impact the Clinical Outcome of Stage III Colorectal Cancer
Source: Front Oncol. 2020 Oct 29;10:588557. doi: 10.3389/fonc.2020.588557 (PMC7658598; doi:10.3389/fonc.2020.588557)
Supplement: Supplementary file 8 [file Table_3.xlsx]

## Sheet: 工作表1
Supplementary table 3. Hazard ratio result of RF_LASSO14 feature set
RF_LASSO14 hazard ratio	P-value	Hazard_ratio	Lower limit	Higher limit
F.CSF1R	0.00046	19	3.7	101.207
F.MYO18A	0.0012	0.27	0.13	0.59986
F.PDCD1LG2	0.0064	4.5	1.5	13.3578
S.FBXW7	0.011	2.8	1.3	6.19419
F.TSC2	0.037	2.9	1.1	7.6674
F.NFE2L2	0.044	4.4	1	18.8541
S.ATM	0.051	0.42	0.18	1.00274
F.RET	0.055	2.6	0.98	7.01229
F.IDH1	0.12	0.52	0.23	1.19709
S.TP53	0.12	1.9	0.86	4.10635
F.ABL1	0.19	0.57	0.25	1.31969
F.GATA3	0.2	0.57	0.24	1.3453
F.MCL1	0.26	0.57	0.22	1.51565
F.ACVRL1	0.33	0.67	0.31	1.48539
